# Supplementary material for: Alternative Polyadenylation Characterizes Epithelial and Fibroblast Phenotypic Heterogeneity in Pancreatic Ductal Adenocarcinoma
Source: Cancers (Basel). 2024 Feb 2;16(3):640. doi: 10.3390/cancers16030640 (PMC10854489; doi:10.3390/cancers16030640)
Supplement: Supplementary file 1 [file cancers-16-00640-s001.zip]

Archive with 1 entries (1 files):
- cancers-2819363-supplementary.pdf
